# Supplementary material for: Polyester Microfibers Exposure Modulates Mytilus galloprovincialis Hemolymph Microbiome
Source: Int J Mol Sci. 2024 Jul 24;25(15):8049. doi: 10.3390/ijms25158049 (PMC11312190; doi:10.3390/ijms25158049)
Supplement: Supplementary file 1 [file ijms-25-08049-s001.zip]

Archive with 1 entries (1 files):
- ijms-3093741-supplementary.pdf
